# Supplementary material for: Identification of loci associated with susceptibility to bovine paratuberculosis and with the dysregulation of the MECOM, eEF1A2, and U1 spliceosomal RNA expression
Source: Sci Rep. 2021 Jan 11;11:313. doi: 10.1038/s41598-020-79619-x (PMC7801378; doi:10.1038/s41598-020-79619-x)
Supplement: Supplementary file 1 — Supplementary Table S1. [file 41598_2020_79619_MOESM1_ESM.xlsx]

## Sheet: Hoja1
Identification of loci associated with susceptibility to bovine paratuberculosis and with the dysregulation of the MECOM, eEF1A2, and U1 spliceosomal RNA expression
Maria Canive 1,2 , Nora Fernandez-Jimenez 3, Rosa Casais 4, Patricia Vázquez 1,5, José Luis Lavín 6, José Ramón Bilbao 3, Cristina Blanco-Vázquez 4, Joseba M. Garrido 1, Ramón A. Juste 1, Marta Alonso-Hearn 1
1 Department of Animal Health, NEIKER- Basque Research and Technology Alliance (BRTA), Derio, Bizkaia, Spain; 2 Doctoral Program in Immunology, Microbiology and Parasitology, Universidad del País Vasco/Euskal Herriko Unibertsitatea (UPV/EHU), Leioa, Bizkaia, Spain; 3 University of the Basque Country (UPV/EHU), Department of Genetics, Physical Anthropology and Animal Physiology, Biocruces-Bizkaia …
SNP	SNP Chr	SNP Pos	Ensembl Gene ID	Gene	Abbreviation	Gene Chr	TSS	Gene End	P-value	PFDR
rs109475758	7	2916678	ENSBTAG00000040028	Obscurin	OBSC	7	2685793	2703542	8.56899e-18	4.59306e-14
rs109885358	3	9686101	ENSBTAG00000020223	Calsequestrin 1	CASQ1	3	9474927	9484746	2.13007e-15	1.11488e-11
rs110792360	3	9722400	ENSBTAG00000020223	Calsequestrin 1	CASQ1	3	9474927	9484746	2.13007e-15	1.11488e-11
rs109302360	15	42032171	ENSBTAG00000021048	Adrenomedullin	ADM	15	42377564	42380500	3.37043e-14	1.74356e-10
rs29014816	3	12733716	ENSBTAG00000022514	CD5 molecule like	CD5L	3	12508921	12526879	4.019e-14	2.05518e-10
rs109079658	16	51595210	ENSBTAG00000014540	PPARGC1 and ESRR induced regulator	PERM1	16	51493180	51498783	2.08537e-13	1.05427e-09
rs109151785	29	26153037	ENSBTAG00000011869	Cysteine and glycine rich protein 3	CSRP3	29	25744105	25764911	1.04191e-10	5.20825e-07
rs110445247	7	50162984	ENSBTAG00000029283	5S ribosomal RNA	5S_rRNA	7	50132003	50132116	2.27926e-10	1.12668e-06
rs109889185	8	1520277	ENSBTAG00000001081	Palladin, cytoskeletal associated protein	PALLD	8	702606	1069003	5.72591e-10	2.79933e-06
rs109885358	3	9686101	ENSBTAG00000010551	ATPase Na+/K+ transporting subunit alpha 2	ATP1A2	3	9528257	9552859	8.70325e-10	4.16341e-06
rs110792360	3	9722400	ENSBTAG00000010551	ATPase Na+/K+ transporting subunit alpha 2	ATP1A2	3	9528257	9552859	8.70325e-10	4.16341e-06
rs41618717	21	36623599	ENSBTAG00000002170	NOVA alternative splicing regulator 1	NOVA1	21	36714178	36879180	1.46138e-09	6.91649e-06
rs109237111	7	18419552	ENSBTAG00000008095	Alkaline ceramidase 1	ACER1	7	18105651	18128839	1.91528e-09	8.96933e-06
rs110873660	1	145009246	ENSBTAG00000018607	Thrombospondin type laminin G domain and EAR repeats	TSPEAR	1	144441578	144619108	3.60653e-09	1.67135e-05
rs109744678	26	51426365	ENSBTAG00000017804	BCL2 interacting protein 3	BNIP3	26	51221616	51226873	6.10406e-09	2.79961e-05
rs41628628	15	28673068	ENSBTAG00000033510	Myelin protein zero like 2	MPZL2	15	28942158	29085061	1.29568e-08	5.88195e-05
rs110764285	11	67750746	ENSBTAG00000017626	Glutamine--fructose-6-phosphate transaminase 1	GFPT1	11	67708302	67766635	1.78999e-08	7.96345e-05
rs110159338	11	67725058	ENSBTAG00000017626	Glutamine--fructose-6-phosphate transaminase 1	GFPT1	11	67708302	67766635	1.78999e-08	7.96345e-05
rs110758267	21	19601568	ENSBTAG00000047543	Neurotrophic receptor tyrosine kinase 3	NTRK3	21	18837293	19260319	3.37307e-08	0.000148578
rs110880505	1	157924902	ENSBTAG00000002896	Karyopherin subunit alpha 6	KPNA6	1	158238278	158293060	4.09515e-08	0.000178616
rs110102374	4	15947178	ENSBTAG00000024420	Collagen type XXVIII alpha 1 chain	COL28A1	4	15425637	15603392	4.51319e-08	0.000194938
rs110755620	21	7931963	ENSBTAG00000011185	Tetratricopeptide repeat domain 23	TTC23	21	7418429	7576775	6.1825e-08	0.000264473
rs43712960	3	102943977	ENSBTAG00000009617	Solute carrier family 2 member 1	SLC2A1	3	103309039	103337423	6.52423e-08	0.000273826
rs109280505	3	103103844	ENSBTAG00000009617	Solute carrier family 2 member 1	SLC2A1	3	103309039	103337423	6.52423e-08	0.000273826
rs43744169	1	98343497	ENSBTAG00000005871	MDS1 and EVI1 complex locus	MECOM	1	98280869	98347503	7.91455e-08	0.000329074
rs41886783	18	51644121	ENSBTAG00000016777	Testis expressed 101	TEX101	18	51566522	51569656	9.39767e-08	0.000380083
rs41886820	18	51571629	ENSBTAG00000016777	Testis expressed 101	TEX101	18	51566522	51569656	9.39767e-08	0.000380083
rs109400137	18	51592949	ENSBTAG00000016777	Testis expressed 101	TEX101	18	51566522	51569656	9.39767e-08	0.000380083
rs41587635	4	49596104	ENSBTAG00000006732	Neuronal cell adhesion molecule	NRCAM	4	49248702	49563305	1.01148e-07	0.000405399
rs110926591	7	46856706	ENSBTAG00000004602	Paired like homeodomain 1	PITX1	7	46474432	46481011	1.13811e-07	0.000444149
rs109079446	7	46752740	ENSBTAG00000004602	Paired like homeodomain 1	PITX1	7	46474432	46481011	1.13811e-07	0.000444149
rs110429980	7	46954435	ENSBTAG00000004602	Paired like homeodomain 1	PITX1	7	46474432	46481011	1.13811e-07	0.000444149
rs109529918	7	25174975	ENSBTAG00000015307	Fibrillin 2	FBN2	7	25484714	25706699	2.02713e-07	0.000784213
rs110215736	26	25217555	ENSBTAG00000013717	Proline rich acidic protein 1	PRAP1	26	25654916	25658688	4.47837e-07	0.00171756
rs42170998	23	13240935	ENSBTAG00000010352	Potassium two pore domain channel subfamily K member 16	KCNK16	23	13180877	13187815	4.7689e-07	0.00181335
rs109272320	5	110936150	ENSBTAG00000012503	Mannosyl (beta-1,4-)-glycoprotein beta-1,4-N-acetylglucosaminyltransferase	MGAT3	5	110880567	110910262	5.569e-07	0.00209965
rs109850329	19	42752348	ENSBTAG00000001195	Potassium voltage-gated channel subfamily H member 4	KCNH4	19	42283857	42299780	6.1452e-07	0.00225944
rs110880505	1	157924902	ENSBTAG00000040393	Aldo-keto reductase family 1, member C1		1	157728794	157745955	6.1452e-07	0.00225944
rs110245393	19	42696815	ENSBTAG00000001195	Potassium voltage-gated channel subfamily H member 4	KCNH4	19	42283857	42299780	6.1452e-07	0.00225944
rs110890689	10	78743173	ENSBTAG00000014234	Coiled-coil domain containing 196	CCDC196	10	78535568	78551038	6.36961e-07	0.00230387
rs29027326	10	78878993	ENSBTAG00000014234	Coiled-coil domain containing 196	CCDC196	10	78535568	78551038	6.36961e-07	0.00230387
rs109463210	24	45775076	ENSBTAG00000015210	Lipoxygenase homology domains 1	LOXHD1	24	46187807	46396098	8.63122e-07	0.00309671
rs110756953	17	73055503	ENSBTAG00000039059	Glycoprotein Ib platelet subunit beta	GP1BB	17	72793925	72799077	1.36411e-06	0.004855
rs41622072	26	13300472	ENSBTAG00000045404	SnoRNA		26	13407191	13407333	1.48328e-06	0.00523724
rs109831158	14	34189618	ENSBTAG00000000060	PR/SET domain 14	PRDM14	14	33786654	33805075	1.64313e-06	0.00575596
rs109820008	14	10013686	ENSBTAG00000014600	Adenylate cyclase 8	ADCY8	14	9754216	9979380	1.75025e-06	0.00608334
rs109230217	2	107318080	ENSBTAG00000005353	Desmin	DES	2	107351796	107358964	2.06956e-06	0.00708246
rs108972532	2	107286209	ENSBTAG00000005353	Desmin	DES	2	107351796	107358964	2.06956e-06	0.00708246
rs109865674	10	37879727	ENSBTAG00000006470	Tau tubulin kinase 2	TTBK2	10	38039980	38129334	2.4384e-06	0.00828103
rs110397138	15	41597038	ENSBTAG00000007129	Murine retrovirus integration site 1 homolog	MRVI1	15	41959236	42098627	2.52518e-06	0.00851077
rs41665220	15	37856701	ENSBTAG00000009359	Protein coding		15	38342903	38343841	2.63201e-06	0.00880414
rs29019567	15	20610552	ENSBTAG00000000333	Rho GTPase activating protein 20	ARHGAP20	15	20598185	20812735	2.77522e-06	0.00909127
rs109254581	15	21106423	ENSBTAG00000000333	Rho GTPase activating protein 20	ARHGAP20	15	20598185	20812735	2.77522e-06	0.00909127
rs41585810	1	100382840	ENSBTAG00000031618	WD repeat domain 49	WDR49	1	99823209	99990635	2.77916e-06	0.00909127
rs41665955	5	67948150	ENSBTAG00000027899	Putative tetratricopeptide repeat protein 41		5	67513228	67590364	3.67825e-06	0.0119446
rs109604269	11	2260123	ENSBTAG00000018372	StAR related lipid transfer domain containing 7	STARD7	11	2318512	2337596	3.70827e-06	0.0119548
rs109134886	15	41945602	ENSBTAG00000043981	SET binding factor 2	SBF2	15	42392800	42890918	3.86734e-06	0.0122024
rs41761852	15	42523274	ENSBTAG00000043981	SET binding factor 2	SBF2	15	42392800	42890918	3.86734e-06	0.0122024
rs110988851	15	42294852	ENSBTAG00000043981	SET binding factor 2	SBF2	15	42392800	42890918	3.86734e-06	0.0122024
rs109535431	15	56998064	ENSBTAG00000005034	Calpain 5	CAPN5	15	56472805	56530219	5.30693e-06	0.0166267
rs110039308	14	34046332	ENSBTAG00000032881	Solute carrier organic anion transporter family member 5A1	SLCO5A1	14	33489213	33635085	5.66267e-06	0.0176172
rs29012884	16	80375118	ENSBTAG00000021576	Leiomodin 1	LMOD1	16	80548214	80576112	5.75299e-06	0.0177739
rs41660526	1	139495537	ENSBTAG00000013600	Proteasome assembly chaperone 1	PSMG1	1	139225714	139238322	6.04973e-06	0.0181855
rs43338878	1	139524491	ENSBTAG00000013600	Proteasome assembly chaperone 1	PSMG1	1	139225714	139238322	6.04973e-06	0.0181855
rs43152865	1	139703463	ENSBTAG00000013600	Proteasome assembly chaperone 1	PSMG1	1	139225714	139238322	6.04973e-06	0.0181855
rs41589492	1	139556422	ENSBTAG00000013600	Proteasome assembly chaperone 1	PSMG1	1	139225714	139238322	6.04973e-06	0.0181855
rs110203175	2	21427069	ENSBTAG00000008028	Chimerin 1	CHN1	2	21843101	22045348	6.21268e-06	0.01855
rs109774071	1	158229218	ENSBTAG00000012023	Glutathione peroxidase 5	GPX5	1	157996922	158004891	6.72169e-06	0.019936
rs110748354	2	125798507	ENSBTAG00000044441	Small Cajal body-specific RNA 1	SCARNA1	2	125541373	125541538	8.06331e-06	0.0236005
rs41579163	2	125853355	ENSBTAG00000044441	Small Cajal body-specific RNA 1	SCARNA1	2	125541373	125541538	8.06331e-06	0.0236005
rs41658581	16	26736540	ENSBTAG00000012778	Calpain 2	CAPN2	16	27079890	27138327	8.21203e-06	0.0238787
rs109042519	4	105502544	ENSBTAG00000026068	Protein coding		4	105836216	105838965	8.32905e-06	0.0240617
rs110803000	10	16140054	ENSBTAG00000020352	Progestin and adipoQ receptor family member 5	PAQR5	10	16171972	16268128	8.5784e-06	0.0246221
rs41591969	7	17798064	ENSBTAG00000017280	Complement C3	C3	7	17773675	17810616	8.90862e-06	0.025406
rs110208516	25	33486631	ENSBTAG00000045767	Linker for activation of T cells family member 2	LAT2	25	33176555	33192047	9.85068e-06	0.0279137
rs110993632	11	86751976	ENSBTAG00000047431	Small nucleolar RNA, H/ACA box 80B	SNORA80B	11	87198961	87199092	1.03124e-05	0.0288544
rs41574553	11	87552531	ENSBTAG00000047431	Small nucleolar RNA, H/ACA box 80B	SNORA80B	11	87198961	87199092	1.03124e-05	0.0288544
rs43164308	19	19911128	ENSBTAG00000036414	Bta-mir-451		19	20238525	20238595	1.08076e-05	0.0300512
rs108986746	1	145873011	ENSBTAG00000004777	S100 calcium binding protein B	S100B	1	146272607	146280008	1.14096e-05	0.0315279
rs110435196	21	5742682	ENSBTAG00000000640	Selenoprotein S	SELENOS	21	5244997	5254196	1.16809e-05	0.0320783
rs41868250	18	35294024	ENSBTAG00000001286	Engulfment and cell motility 3	ELMO3	18	34834852	34839375	1.22053e-05	0.0331097
rs110268933	18	34878765	ENSBTAG00000001286	Engulfment and cell motility 3	ELMO3	18	34834852	34839375	1.22053e-05	0.0331097
rs110374659	24	5615210	ENSBTAG00000005985	Cerebellin 2 precursor	CBLN2	24	5330904	5339295	1.3046e-05	0.0351759
rs42094373	26	25117278	ENSBTAG00000003989	Glutathione S-transferase omega 1	GSTO1	26	24827343	24837104	1.34589e-05	0.0360705
rs42262092	17	58141663	ENSBTAG00000002023	Nitric oxide synthase 1	NOS1	17	57763560	57876534	1.59261e-05	0.042427
rs43712168	3	6665135	ENSBTAG00000010174	Spermatogenesis associated 46	SPATA46	3	7117209	7119975	1.63344e-05	0.043133
rs109001107	27	24190961	ENSBTAG00000015541	DLC1 Rho GTPase activating protein	DLC1	27	23395827	23916949	1.6385e-05	0.043133
rs110799503	2	133545906	ENSBTAG00000015246	Taste 1 receptor member 2	TAS1R2	2	133800882	133813306	1.66251e-05	0.0432532
rs109464338	2	133699531	ENSBTAG00000015246	Taste 1 receptor member 2	TAS1R2	2	133800882	133813306	1.66251e-05	0.0432532
rs41593592	16	59188330	ENSBTAG00000000854	SEC16 homolog B, endoplasmic reticulum export factor	SEC16B	16	59319810	59394521	1.71002e-05	0.0442306
rs109012807	18	57969493	ENSBTAG00000019227	Sialic acid-binding Ig-like lectin 14		18	57637619	57641293	1.85433e-05	0.0474121
rs41892940	18	57949128	ENSBTAG00000019227	Sialic acid-binding Ig-like lectin 14		18	57637619	57641293	1.85433e-05	0.0474121
rs109722437	4	60094523	ENSBTAG00000002154	G protein-coupled receptor 141	GPR141	4	59642395	59643306	1.91657e-05	0.0487234
rs29010491	23	30039692	ENSBTAG00000008349	Zinc finger protein 311	ZNF311	23	29996426	30007987	1.94292e-05	0.0488351
rs110654893	23	29872481	ENSBTAG00000008349	Zinc finger protein 311	ZNF311	23	29996426	30007987	1.94292e-05	0.0488351
rs43565360	8	84738093	ENSBTAG00000006939	FYVE, RhoGEF and PH domain containing 3	FGD3	8	84388645	84420636	1.95621e-05	0.0488433
rs43455566	6	21641633	ENSBTAG00000009673	Solute carrier family 9 member B1	SLC9B1	6	21861338	21928497	1.9652e-05	0.0488433
rs110866743	11	77763464	ENSBTAG00000015490	HCLS1 binding protein 3	HS1BP3	11	78208891	78257439	2.02444e-05	0.0499627
rs110742604	23	28087630	ENSBTAG00000010166	Bos taurus CD99 molecule (MIC2), mRNA	MIC2	23	27842117	27849003	2.0327e-05	0.0499627

## Sheet: Hoja2
A genetic and transcriptomic association approach revealed an expression quantitative trait loci (eQTL) associated with the expression of the MECOM oncogenic transcription factor and with an adverse paratuberculosis outcome
Maria Canive 1, Nora Fernández-Jiménez 2, Rosa Casais 3, Patricia Vázquez 4, José Luis Lavín 1, José Ramón Bilbao 2, Cristina Blanco-Vázquez 3, Joseba M. Garrido 1, Ramón A. Juste1, Marta Alonso-Hearn 1*
1 NEIKER- Basque Institute for Agricultural Research and Development, Basque Research and Technology Alliance (BRTA), Department of Animal Health, Derio, Bizkaia, Spain; 2 University of the Basque Country (UPV/EHU), Department of Genetics, Physical Anthropology and Animal Physiology, Leioa, Bizkaia, Spain; 3 SERIDA, Servicio Regional de Investigación y Desarrollo Agroalimentario, Center of Animal…
