# Supplementary material for: Identification of loci associated with susceptibility to bovine paratuberculosis and with the dysregulation of the MECOM, eEF1A2, and U1 spliceosomal RNA expression
Source: Sci Rep. 2021 Jan 11;11:313. doi: 10.1038/s41598-020-79619-x (PMC7801378; doi:10.1038/s41598-020-79619-x)
Supplement: Supplementary file 2 — Supplementary Table S2. [file 41598_2020_79619_MOESM2_ESM.xlsx]

## Sheet: Hoja1
Identification of loci associated with susceptibility to bovine paratuberculosis and with the dysregulation of the MECOM, eEF1A2, and U1 spliceosomal RNA expression
Maria Canive 1,2 , Nora Fernandez-Jimenez 3, Rosa Casais 4, Patricia Vázquez 1,5, José Luis Lavín 6, José Ramón Bilbao 3, Cristina Blanco-Vázquez 4, Joseba M. Garrido 1, Ramón A. Juste 1, Marta Alonso-Hearn 1
1 Department of Animal Health, NEIKER- Basque Research and Technology Alliance (BRTA), Derio, Bizkaia, Spain; 2 Doctoral Program in Immunology, Microbiology and Parasitology, Universidad del País Vasco/Euskal Herriko Unibertsitatea (UPV/EHU), Leioa, Bizkaia, Spain; 3 University of the Basque Country (UPV/EHU), Department of Genetics, Physical Anthropology and Animal Physiology, Biocruces-Bizkaia …
SNP	SNP Chr	SNP Pos	Ensembl Gene ID	Gene	Abbreviation	Gene Chr	TSS	Gene End	P-value	PFDR
rs109475758	7	3004323	ENSBTAG00000040028	Protein coding		7	2685793	2703542	8.57e-18	4.51e-14
rs43492217	7	3534295	ENSBTAG00000040028	Protein coding		7	2685793	2703542	8.57e-18	4.51e-14
rs110197132	2	125474030	ENSBTAG00000044441	Small Cajal body-specific RNA 1	SCARNA1	2	125541373	125541538	4.69e-16	2.45e-12
rs109885358	3	9568463	ENSBTAG00000020223	Calsequestrin 1	CASQ1	3	9474927	9484746	2.13e-15	1.1e-11
rs110792360	3	9604758	ENSBTAG00000020223	Calsequestrin 1	CASQ1	3	9474927	9484746	2.13e-15	1.1e-11
rs110666249	19	36362430	ENSBTAG00000013103	Collagen type I alpha 1 chain	COL1A1	19	36457658	36474513	1.23e-14	6.3e-11
rs110345285	13	52878178	ENSBTAG00000021685	Eukaryotic translation elongation factor 1 alpha 2	EEF1A2	13	54151514	54159711	2.41e-14	1.23e-10
rs109302360	15	41469092	ENSBTAG00000021048	Adrenomedullin	ADM	15	42377564	42380500	3.37e-14	1.7e-10
rs41582673	15	42310362	ENSBTAG00000021048	Adrenomedullin	ADM	15	42377564	42380500	3.37e-14	1.7e-10
rs29014816	3	12695538	ENSBTAG00000022514	CD5 molecule like	CD5L	3	12508921	12526879	4.02e-14	2.02e-10
rs109079658	16	50349234	ENSBTAG00000014540	PPARGC1 and ESRR induced regulator, muscle 1	PERM1	16	51493180	51498783	2.09e-13	1.04e-09
rs109918939	4	88309768	ENSBTAG00000028457	5S ribosomal RNA	5S_rRNA	4	88219942	88220045	3.15e-13	1.55e-09
rs41610763	4	88352080	ENSBTAG00000028457	5S ribosomal RNA	5S_rRNA	4	88219942	88220045	3.15e-13	1.55e-09
rs109998900	2	127863064	ENSBTAG00000038865	Transcription elongation factor A3	TCEA3	2	129421761	129471183	6.92e-12	3.4e-08
rs109940182	4	24004871	ENSBTAG00000021905	Diacylglycerol kinase beta	DGKB	4	22389767	23262263	7.34e-11	3.58e-09
rs42301003	16	57852813	ENSBTAG00000013715	BMP/retinoic acid inducible neural specific 2	BRINP2	16	58500206	58558936	8.33e-11	4.04e-09
rs109151785	29	25903150	ENSBTAG00000011869	Cysteine and glycine rich protein 3	CSRP3	29	25744105	25764911	1.04e-10	5.02e-07
rs29025966	15	39186415	ENSBTAG00000004275	Dickkopf WNT signaling pathway inhibitor 3	DKK3	15	40685311	40735279	1.09e-10	5.21e-07
rs110806629	15	39452673	ENSBTAG00000004275	Dickkopf WNT signaling pathway inhibitor 3	DKK3	15	40685311	40735279	1.09e-10	5.21e-07
rs109547079	29	50486884	ENSBTAG00000022158	Troponin T3, fast skeletal type	TNNT3	29	49579179	49594887	1.53e-10	7.27e-07
rs109043937	24	26097329	ENSBTAG00000021923	Desmoglein 2	DSG2	24	25603584	25654023	2.08e-10	9.81e-07
rs110445247	7	48567475	ENSBTAG00000029283	5S ribosomal RNA	5S_rRNA	7	50132003	50132116	2.28e-10	1.07e-06
rs110418981	19	7987238	ENSBTAG00000012780	Lactoperoxidase	LPO	19	9202920	9247946	2.49e-10	1.16e-06
rs109889185	8	1653688	ENSBTAG00000001081	Palladin, cytoskeletal associated protein	PALLD	8	702606	1069003	5.73e-10	2.66e-06
rs109885358	3	9568463	ENSBTAG00000010551	ATPase Na+/K+ transporting subunit alpha 2	ATP1A2	3	9528257	9552859	8.7e-10	4e-06
rs110792360	3	9604758	ENSBTAG00000010551	ATPase Na+/K+ transporting subunit alpha 2	ATP1A2	3	9528257	9552859	8.7e-10	4e-06
rs109829003	3	114438985	ENSBTAG00000018424	Atypical chemokine receptor 3	ACKR3	3	116025262	116037482	1.03e-09	4.7e-06
rs41963988	21	29094248	ENSBTAG00000001396	ADAM metallopeptidase with thrombospondin type 1 motif 7	ADAMTS7	21	30312315	30373658	1.13e-09	5.12e-06
rs42675103	21	29237329	ENSBTAG00000001396	ADAM metallopeptidase with thrombospondin type 1 motif 7	ADAMTS7	21	30312315	30373658	1.13e-09	5.12e-06
rs41618717	21	36228009	ENSBTAG00000002170	NOVA alternative splicing regulator 1	NOVA1	21	36714178	36879180	1.46e-09	6.54e-06
rs110221916	8	101974010	ENSBTAG00000000575	Bos taurus tenascin C (TNC), mRNA.	TNC	8	104208978	104311676	1.46e-09	6.54e-06
rs109237111	7	17188298	ENSBTAG00000008095	Alkaline ceramidase 1	ACER1	7	18105651	18128839	1.92e-09	8.52e-06
rs42392402	17	67009749	ENSBTAG00000011962	Phospholipase A2 group III	PLA2G3	17	69982739	69988677	3.07e-09	1.36e-05
rs110873660	1	143438656	ENSBTAG00000018607	Thrombospondin type laminin G domain and EAR repeats	TSPEAR	1	144441578	144619108	3.61e-09	1.58e-05
rs109170789	1	144820499	ENSBTAG00000018607	Thrombospondin type laminin G domain and EAR repeats	TSPEAR	1	144441578	144619108	3.61e-09	1.58e-05
rs109744678	26	51713691	ENSBTAG00000017804	BCL2 interacting protein 3	BNIP3	26	51221616	51226873	6.1e-09	2.66e-05
rs41569695	29	17311541	ENSBTAG00000011666	Thyroid hormone responsive	THRSP	29	17989041	17994955	6.32e-09	2.73e-05
rs41619246	29	18520094	ENSBTAG00000011666	Thyroid hormone responsive	THRSP	29	17989041	17994955	6.32e-09	2.73e-05
rs41628628	15	28244444	ENSBTAG00000033510	Myelin protein zero like 2	MPZL2	15	28942158	29085061	1.3e-08	5.57e-05
rs41644452	22	46740639	ENSBTAG00000032531	Musculoskeletal, embryonic nuclear protein 1	MUSTN1	22	48056089	48057235	1.62e-08	6.9e-05
rs110764285	11	67776969	ENSBTAG00000017626	Glutamine--fructose-6-phosphate transaminase 1	GFPT1	11	67708302	67766635	1.79e-08	7.58e-05
rs110159338	11	67736102	ENSBTAG00000017626	Glutamine--fructose-6-phosphate transaminase 1	GFPT1	11	67708302	67766635	1.79e-08	7.58e-05
rs43340975	3	61496668	ENSBTAG00000012305	Adhesion G protein-coupled receptor L2	ADGRL2	3	62436807	63147752	2.45e-08	0.000103171
rs110758267	21	19218101	ENSBTAG00000047543	Neurotrophic receptor tyrosine kinase 3	NTRK3	21	18837293	19260319	3.37e-08	0.000141416
rs110880505	1	156183596	ENSBTAG00000002896	Karyopherin subunit alpha 6	KPNA6	1	158238278	158293060	4.1e-08	0.000170864
rs110102374	4	17508210	ENSBTAG00000024420	Collagen type XXVIII alpha 1 chain	COL28A1	4	15425637	15603392	4.51e-08	0.000187405
rs109678062	25	6717378	ENSBTAG00000029291	5S ribosomal RNA	5S_rRNA	25	7518566	7518678	4.87e-08	0.000201345
rs41584778	27	19595669	ENSBTAG00000039682	Microtubule associated scaffold protein 1	MTUS1	27	19567096	19632311	5.37e-08	0.000220671
rs110755620	21	7744661	ENSBTAG00000011185	Tetratricopeptide repeat domain 23	TTC23	21	7418429	7576775	6.18e-08	0.000253088
rs43712960	3	102360892	ENSBTAG00000009617	Solute carrier family 2 member 1	SLC2A1	3	103309039	103337423	6.52e-08	0.000264581
rs109280505	3	102520276	ENSBTAG00000009617	Solute carrier family 2 member 1	SLC2A1	3	103309039	103337423	6.52e-08	0.000264581
rs43744169	1	98343497	ENSBTAG00000005871	MDS1 and EVI1 complex locus	MECOM	1	98280869	98347503	7.91e-08	0.000319471
rs43334974	3	31422738	ENSBTAG00000042091	U6 spliceosomal RNA	U6	3	32485026	32485129	8.46e-08	0.000339752
rs109244266	12	22146118	ENSBTAG00000019863	Coiled-coil domain containing 70	CCDC70	12	21303460	21309643	8.83e-08	0.000353177
rs41886783	18	51310133	ENSBTAG00000016777	Testis expressed 101	TEX101	18	51566522	51569656	9.4e-08	0.000370716
rs41886820	18	51237819	ENSBTAG00000016777	Testis expressed 101	TEX101	18	51566522	51569656	9.4e-08	0.000370716
rs109400137	18	51259306	ENSBTAG00000016777	Testis expressed 101	TEX101	18	51566522	51569656	9.4e-08	0.000370716
rs41587635	4	49318750	ENSBTAG00000006732	Neuronal cell adhesion molecule	NRCAM	4	49248702	49563305	1.01e-07	0.000397198
rs109524354	25	24925889	ENSBTAG00000006541	ATPase sarcoplasmic/endoplasmic reticulum Ca2+ transporting 1	ATP2A1	25	25929240	25946430	1.08e-07	0.000422808
rs110926591	7	45227737	ENSBTAG00000004602	Paired like homeodomain 1	PITX1	7	46474432	46481011	1.14e-07	0.000438682
rs109079446	7	45124464	ENSBTAG00000004602	Paired like homeodomain 1	PITX1	7	46474432	46481011	1.14e-07	0.000438682
rs110429980	7	45375371	ENSBTAG00000004602	Paired like homeodomain 1	PITX1	7	46474432	46481011	1.14e-07	0.000438682
rs108976453	5	113475544	ENSBTAG00000037110	U12 minor spliceosomal RNA	U12	5	113470970	113471119	1.14e-07	0.000438682
rs109208709	24	44842318	ENSBTAG00000015210	Lipoxygenase homology domains 1	LOXHD1	24	46187807	46396098	1.14e-07	0.000561251
rs110550615	7	23684486	ENSBTAG00000015307	Fibrillin 2	FBN2	7	25484714	25706699	2.03e-07	0.000764886
rs41658008	7	23716642	ENSBTAG00000015307	Fibrillin 2	FBN2	7	25484714	25706699	2.03e-07	0.000764886
rs109529918	7	23972629	ENSBTAG00000015307	Fibrillin 2	FBN2	7	25484714	25706699	2.03e-07	0.000764886
rs109087439	5	114095301	ENSBTAG00000006973	PHD finger protein 21B	PHF21B	5	115395022	115482327	2.19e-07	0.000818433
rs109743476	5	115653688	ENSBTAG00000006973	PHD finger protein 21B	PHF21B	5	115395022	115482327	2.19e-07	0.000818433
rs110155582	21	26660817	ENSBTAG00000012351	Aryl hydrocarbon receptor nuclear translocator 2	ARNT2	21	26266857	26459510	2.59e-07	0.000966454
rs41661240	7	49556691	ENSBTAG00000046190	Protocadherin alpha 2	PCDHA2	7	51894458	51897914	3e-07	0.00111335
rs110705918	5	112970228	ENSBTAG00000042638	SnoRNA		5	112589353	112589469	3.39e-07	0.00124724
rs41602801	5	112910361	ENSBTAG00000042638	SnoRNA		5	112589353	112589469	3.39e-07	0.00124724
rs110215736	26	24952630	ENSBTAG00000013717	Proline rich acidic protein 1	PRAP1	26	25654916	25658688	4.48e-07	0.00163989
rs42170998	29	25011833	ENSBTAG00000010352	Potassium two pore domain channel subfamily K member 16	KCNK16	23	13180877	13187815	4.77e-07	0.00173894
rs109023387	5	109589766	ENSBTAG00000012503	Beta-1,4-mannosyl-glycoprotein 4-beta-N-acetylglucosaminyltransferase	MGAT3	5	110880567	110910262	5.57e-07	0.00200541
rs110365530	5	109615284	ENSBTAG00000012503	Beta-1,4-mannosyl-glycoprotein 4-beta-N-acetylglucosaminyltransferase	MGAT3	5	110880567	110910262	5.57e-07	0.00200541
rs109272320	5	110424821	ENSBTAG00000012503	Beta-1,4-mannosyl-glycoprotein 4-beta-N-acetylglucosaminyltransferase	MGAT3	5	110880567	110910262	5.57e-07	0.00200541
rs109418628	1	141915687	ENSBTAG00000010658	Phosphofructokinase, liver type	PFKL	1	144308711	144335975	6.02e-07	0.00216001
rs109083393	1	155120972	ENSBTAG00000040393	Aldo-keto reductase family 1, member C1 (dihydrodiol dehydrogenase 1; 20-alpha (3-alpha)-hydroxysteroid dehydrogenase)-like		1	157728794	157745955	6.15e-07	0.00216793
rs109850329	19	42110400	ENSBTAG00000001195	Potassium voltage-gated channel subfamily H member 4	KCNH4	19	42283857	42299780	6.15e-07	0.00216793
rs110880505	1	156183596	ENSBTAG00000040393	Aldo-keto reductase family 1, member C1 (dihydrodiol dehydrogenase 1; 20-alpha (3-alpha)-hydroxysteroid dehydrogenase)-like		1	157728794	157745955	6.15e-07	0.00216793
rs110245393	19	42054880	ENSBTAG00000001195	Potassium voltage-gated channel subfamily H member 4	KCNH4	19	42283857	42299780	6.15e-07	0.00216793
rs110890689	10	78401012	ENSBTAG00000014234	Coiled-coil domain containing 196	CCDC196	10	78535568	78551038	6.37e-07	0.00222897
rs29027326	10	78536376	ENSBTAG00000014234	Coiled-coil domain containing 196	CCDC196	10	78535568	78551038	6.37e-07	0.00222897
rs110543541	26	17133558	ENSBTAG00000020427	DNA nucleotidylexotransferase	DNTT	26	17644945	17677623	6.72e-07	0.00234143
rs110434967	5	112799742	ENSBTAG00000004488	Meiotic double-stranded break formation protein 1	MEI1	5	112755748	112811605	7.82e-07	0.00269308
rs110675489	5	112885057	ENSBTAG00000004488	Meiotic double-stranded break formation protein 1	MEI1	5	112755748	112811605	7.82e-07	0.00269308
rs110292191	5	112941150	ENSBTAG00000004488	Meiotic double-stranded break formation protein 1	MEI1	5	112755748	112811605	7.82e-07	0.00269308
rs41638002	19	63185570	ENSBTAG00000007547	Calcium voltage-gated channel auxiliary subunit gamma 1	CACNG1	19	63125471	63133138	7.96e-07	0.00273059
rs109463210	24	45316923	ENSBTAG00000015210	Lipoxygenase homology domains 1	LOXHD1	24	46187807	46396098	8.63e-07	0.00294905
rs109723965	5	98902747	ENSBTAG00000046742	C-type lectin domain family 2 member A	CLEC2A	5	100036888	100041664	8.86e-07	0.00301498
rs110688075	19	56553455	ENSBTAG00000010809	HID1 domain containing	HID1	19	56455015	56475733	9.4e-07	0.00318821
rs29014816	3	12695538	ENSBTAG00000038502	Protein coding		3	11767485	11772652	1.08e-06	0.00365392
rs110793238	7	47352367	ENSBTAG00000010069	Early growth response 1	EGR1	7	49825961	49830306	1.18e-06	0.00398117
rs42013054	22	51231847	ENSBTAG00000008394	Myosin light chain 3	MYL3	22	52638016	52644842	1.21e-06	0.00406077
rs110114229	10	79433721	ENSBTAG00000025434	ZFP36 ring finger protein like 1	ZFP36L1	10	80614620	80620778	1.23e-06	0.00406077
rs109811335	10	81134322	ENSBTAG00000025434	ZFP36 ring finger protein like 1	ZFP36L1	10	80614620	80620778	1.23e-06	0.00406077
rs41589008	10	81201137	ENSBTAG00000025434	ZFP36 ring finger protein like 1	ZFP36L1	10	80614620	80620778	1.23e-06	0.00406077
rs110756953	17	71035591	ENSBTAG00000039059	Glycoprotein Ib platelet subunit beta	GP1BB	17	72793925	72799077	1.36e-06	0.00450129
rs41622072	26	13300472	ENSBTAG00000045404	SnoRNA		26	13407191	13407333	1.48e-06	0.00487598
rs41583782	13	35703907	ENSBTAG00000001204	Junctional cadherin 5 associated	JCAD	13	35028262	35105654	1.56e-06	0.00511246
rs109831158	14	32126689	ENSBTAG00000000060	PR/SET domain 14	PRDM14	14	33786654	33805075	1.64e-06	0.00536084
rs109820008	14	8958470	ENSBTAG00000014600	Adenylate cyclase 8	ADCY8	14	9754216	9979380	1.75e-06	0.00568897
rs109230217	2	106595383	ENSBTAG00000005353	Desmin	DES	2	107351796	107358964	2.07e-06	0.0066768
rs108972532	2	106563514	ENSBTAG00000005353	Desmin	DES	2	107351796	107358964	2.07e-06	0.0066768
rs29027218	23	12354181	ENSBTAG00000017091	Cap methyltransferase 1	CMTR1	23	11318736	11372125	2.31e-06	0.0074138
rs109865674	10	37761313	ENSBTAG00000006470	Tau tubulin kinase 2	TTBK2	10	38039980	38129334	2.44e-06	0.00780871
rs110397138	15	41036842	ENSBTAG00000007129	Murine retrovirus integration site 1 homolog	MRVI1	15	41959236	42098627	2.53e-06	0.00805688
rs41665220	15	37325197	ENSBTAG00000009359	Protein coding		15	38342903	38343841	2.63e-06	0.00836699
rs41632267	13	67359840	ENSBTAG00000016864	Lipopolysaccharide binding protein	LBP	13	67214873	67247273	2.68e-06	0.00849625
rs29019567	15	20296754	ENSBTAG00000000333	Rho GTPase activating protein 20	ARHGAP20	15	20598185	20812735	2.78e-06	0.00870716
rs109254581	15	20798146	ENSBTAG00000000333	Rho GTPase activating protein 20	ARHGAP20	15	20598185	20812735	2.78e-06	0.00870716
rs41585810	1	99586706	ENSBTAG00000031618	WD repeat domain 49	WDR49	1	99823209	99990635	2.78e-06	0.00870716
rs109969077	13	73670304	ENSBTAG00000046614	Protein coding		13	73786382	73797126	2.81e-06	0.00877126
rs110392866	15	28896006	ENSBTAG00000027766	C1q and TNF related 5	C1QTNF5	15	29920448	29922392	3.02e-06	0.00938745
rs41665955	5	67607432	ENSBTAG00000027899	Putative tetratricopeptide repeat protein 41		5	67513228	67590364	3.68e-06	0.0114006
rs109604269	11	2292247	ENSBTAG00000018372	StAR related lipid transfer domain containing 7	STARD7	11	2318512	2337596	3.71e-06	0.0114527
rs109723965	5	98902747	ENSBTAG00000004293	C-type lectin domain family 12 member B	CLEC12B	5	99926493	99932833	3.82e-06	0.0117352
rs110783886	11	62811507	ENSBTAG00000019456	Sprouty related EVH1 domain containing 2	SPRED2	11	63679273	63801394	3.85e-06	0.0117352
rs109134886	15	41389085	ENSBTAG00000043981	SET binding factor 2	SBF2	15	42392800	42890918	3.87e-06	0.0117352
rs41761852	15	41947377	ENSBTAG00000043981	SET binding factor 2	SBF2	15	42392800	42890918	3.87e-06	0.0117352
rs110988851	15	41730175	ENSBTAG00000043981	SET binding factor 2	SBF2	15	42392800	42890918	3.87e-06	0.0117352
rs41623385	12	32603038	ENSBTAG00000018572	Fms related tyrosine kinase 3	FLT3	12	31991150	32060002	4.04e-06	0.0122144
rs41579631	16	36037389	ENSBTAG00000007307	Selectin E	SELE	16	37372237	37384911	4.16e-06	0.0124799
rs41636355	16	37219475	ENSBTAG00000007307	Selectin E	SELE	16	37372237	37384911	4.16e-06	0.0124799
rs109535431	15	56216353	ENSBTAG00000005034	Calpain 5	CAPN5	15	56472805	56530219	5.31e-06	0.0158814
rs43626547	10	28120401	ENSBTAG00000025642	Ryanodine receptor 3	RYR3	10	28728707	29032757	5.4e-06	0.0160543
rs42079558	10	28018514	ENSBTAG00000025642	Ryanodine receptor 3	RYR3	10	28728707	29032757	5.4e-06	0.0160543
rs109389031	29	25169363	ENSBTAG00000020257	Protein tyrosine phosphatase non-receptor type 5	PTPN5	29	25991833	26050347	5.56e-06	0.0164583
rs110039308	14	31982951	ENSBTAG00000032881	Solute carrier organic anion transporter family member 5A1	SLCO5A1	14	33489213	33635085	5.66e-06	0.0167154
rs29012884	16	78451173	ENSBTAG00000021576	Leiomodin 1	LMOD1	16	80548214	80576112	5.75e-06	0.0169245
rs41660526	1	137996415	ENSBTAG00000013600	Proteasome assembly chaperone 1	PSMG1	1	139225714	139238322	6.05e-06	0.0175593
rs43338878	1	138024984	ENSBTAG00000013600	Proteasome assembly chaperone 1	PSMG1	1	139225714	139238322	6.05e-06	0.0175593
rs43152865	1	138184605	ENSBTAG00000013600	Proteasome assembly chaperone 1	PSMG1	1	139225714	139238322	6.05e-06	0.0175593
rs41589492	1	138056926	ENSBTAG00000013600	Proteasome assembly chaperone 1	PSMG1	1	139225714	139238322	6.05e-06	0.0175593
rs110203175	2	21370144	ENSBTAG00000008028	Chimerin 1	CHN1	2	21843101	22045348	6.21e-06	0.0179722
rs109723965	5	98902747	ENSBTAG00000009663	Y-box binding protein 3	YBX3	5	98853392	98878560	6.47e-06	0.0186432
rs109774071	1	156486697	ENSBTAG00000012023	Glutathione peroxidase 5	GPX5	1	157996922	158004891	6.72e-06	0.0193159
rs41612158	29	27269653	ENSBTAG00000018650	Hepatic and glial cell adhesion molecule	HEPACAM	29	28381619	28398677	7.6e-06	0.0217646
rs43164308	19	19911128	ENSBTAG00000006846	Galectin 9	LGALS9	19	19368210	19387215	7.73e-06	0.0220699
rs41646333	6	88469381	ENSBTAG00000010273	Epiregulin	EREG	6	89306902	89325899	7.83e-06	0.0222681
rs109511158	24	4330364	ENSBTAG00000005985	Cerebellin 2 precursor	CBLN2	24	5330904	5339295	8.03e-06	0.0226464
rs110748354	2	125215960	ENSBTAG00000044441	Small Cajal body-specific RNA 1	SCARNA1	2	125541373	125541538	8.06e-06	0.0226464
rs41579163	2	125270808	ENSBTAG00000044441	Small Cajal body-specific RNA 1	SCARNA1	2	125541373	125541538	8.06e-06	0.0226464
rs43323909	2	125835970	ENSBTAG00000044441	Small Cajal body-specific RNA 1	SCARNA1	2	125541373	125541538	8.06e-06	0.0226464
rs41658581	16	26033886	ENSBTAG00000012778	Calpain 2	CAPN2	16	27079890	27138327	8.21e-06	0.0229897
rs109042519	4	104664971	ENSBTAG00000026068	Protein coding		4	105836216	105838965	8.33e-06	0.0232423
rs110803000	10	16160207	ENSBTAG00000020352	Progestin and adipoQ receptor family member 5	PAQR5	10	16171972	16268128	8.58e-06	0.0238614
rs41591969	7	16573713	ENSBTAG00000017280	Complement C3	C3	12	10909872	10914329	8.91e-06	0.0247007
rs42259413	12	10222347	ENSBTAG00000018179	Protocadherin 8	PCDH8	12	10909872	10914329	9.71e-06	0.0268238
rs109233900	19	13181563	ENSBTAG00000012675	Myosin XIX		19	12850548	12884004	9.75e-06	0.0268684
rs110208516	25	32977471	ENSBTAG00000045767	Linker for activation of T cells family member 2	LAT2	25	33176555	33192047	9.85e-06	0.0270535
rs43366784	3	104467690	ENSBTAG00000000533	Zinc finger protein 684	ZNF684	3	105615007	105622276	1.03e-05	0.0279756
rs110993632	11	86777318	ENSBTAG00000047431	Small nucleolar RNA, H/ACA box 80B		11	87198961	87199092	1.03e-05	0.0279756
rs41574553	11	87574251	ENSBTAG00000047431	Small nucleolar RNA, H/ACA box 80B		11	87198961	87199092	1.03e-05	0.0279756
rs29024289	24	37427691	ENSBTAG00000038970	Zinc finger and BTB domain containing 14	ZBTB14	24	38819318	38822047	1.04e-05	0.0279756
rs42053206	24	37463872	ENSBTAG00000038970	Zinc finger and BTB domain containing 14	ZBTB14	24	38819318	38822047	1.04e-05	0.0279756
rs43316233	2	134264882	ENSBTAG00000013281	Spermatogenesis associated 21	SPATA21	2	135698556	135736414	1.04e-05	0.0279756
rs43272623	1	138536074	ENSBTAG00000013600	Proteasome assembly chaperone 1	PSMG1	1	139225714	139238322	1.06e-05	0.0283538
rs43164308	19	19911128	ENSBTAG00000036414	Bta-mir-451		19	20238525	20238595	1.08e-05	0.0289487
rs110380638	27	15712136	ENSBTAG00000018453	Ankyrin repeat domain 37	ANKRD37	27	15651437	15654048	1.08e-05	0.0289684
rs108986746	1	144412065	ENSBTAG00000004777	S100 calcium binding protein B	S100B	1	146272607	146280008	1.14e-05	0.0303736
rs110435196	21	5592407	ENSBTAG00000000640	Selenoprotein S	SELENOS	21	5244997	5254196	1.17e-05	0.0310007
rs110806629	15	39452673	ENSBTAG00000047242	Metazoan signal recognition particle RNA	Metazoa_SRP	15	40852005	40852304	1.18e-05	0.0311044
rs41868250	18	35193051	ENSBTAG00000001286	Engulfment and cell motility 3	ELMO3	18	34834852	34839375	1.22e-05	0.032098
rs110268933	18	34758872	ENSBTAG00000001286	Engulfment and cell motility 3	ELMO3	18	34834852	34839375	1.22e-05	0.032098
rs110374659	24	5333433	ENSBTAG00000005985	Cerebellin 2 precursor	CBLN2	24	5330904	5339295	1.3e-05	0.0342053
rs42094373	26	24855737	ENSBTAG00000003989	Glutathione S-transferase omega 1	GSTO1	26	24827343	24837104	1.35e-05	0.0351816
rs111021726	25	26771442	ENSBTAG00000008195	Phosphorylase kinase catalytic subunit gamma 1	PHKG1	25	27749099	27763437	1.45e-05	0.0376648
rs110414508	18	21107644	ENSBTAG00000012501	FTO alpha-ketoglutarate dependent dioxygenase	FTO	18	22040310	22464466	1.49e-05	0.0386598
rs43197025	4	82564542	ENSBTAG00000031967	Amphiphysin	AMPH	4	82295679	82507550	1.49e-05	0.0386598
rs109975967	27	238514	ENSBTAG00000044757	SnoRNA		21	61250790	61250894	1.53e-05	0.0394906
rs42262092	17	55892881	ENSBTAG00000002023	Nitric oxide synthase 1	NOS1	17	57763560	57876534	1.59e-05	0.0410131
rs109003203	16	61550007	ENSBTAG00000002266	N-acetylneuraminate pyruvate lyase	NPL	16	63847538	63886366	1.62e-05	0.04164
rs43712168	3	6670533	ENSBTAG00000010174	Spermatogenesis associated 46	SPATA46	3	7117209	7119975	1.63e-05	0.0417015
rs109001107	27	25059442	ENSBTAG00000015541	DLC1 Rho GTPase activating protein	DLC1	27	23395827	23916949	1.64e-05	0.0417015
rs109488431	15	81149022	ENSBTAG00000014838	VPS26, retromer complex component B	VPS26B	15	83503677	83522019	1.64e-05	0.0417015
rs110799503	2	132958225	ENSBTAG00000015246	Taste 1 receptor member 2	TAS1R2	2	133800882	133813306	1.66e-05	0.0420643
rs109464338	2	133111443	ENSBTAG00000015246	Taste 1 receptor member 2	TAS1R2	2	133800882	133813306	1.66e-05	0.0420643
rs43709134	5	64631262	ENSBTAG00000002492	Synaptonemal complex protein 3	SYCP3	5	65541083	65548189	1.71e-05	0.0428912
rs41593592	16	57779958	ENSBTAG00000000854	SEC16 homolog B, endoplasmic reticulum export factor	SEC16B	16	59319810	59394521	1.71e-05	0.0428912
rs41583929	16	58761154	ENSBTAG00000000854	SEC16 homolog B, endoplasmic reticulum export factor	SEC16B	16	59319810	59394521	1.71e-05	0.0428912
rs110960592	19	27930133	ENSBTAG00000003889	Period circadian regulator 1	PER1	19	27778418	27788197	1.82e-05	0.0456414
rs109012807	18	57662151	ENSBTAG00000019227	Sialic acid-binding Ig-like lectin 14		18	57637619	57641293	1.85e-05	0.0461112
rs41892940	18	57576120	ENSBTAG00000019227	Sialic acid-binding Ig-like lectin 14		18	57637619	57641293	1.85e-05	0.0461112
rs109722437	4	59706564	ENSBTAG00000002154	G protein-coupled receptor 141	GPR141	4	59642395	59643306	1.92e-05	0.0475226
rs110269425	19	18509891	ENSBTAG00000016151	Vitronectin	VTN	19	19855894	19858909	1.93e-05	0.0476273
rs29010491	23	30176828	ENSBTAG00000008349	Zinc finger protein 311	ZNF311	23	29996426	30007987	1.94e-05	0.0477665
rs110654893	23	30013004	ENSBTAG00000008349	Zinc finger protein 311	ZNF311	23	29996426	30007987	1.94e-05	0.0477665
rs43565360	8	83316183	ENSBTAG00000006939	FYVE, RhoGEF and PH domain containing 3	FGD3	8	84388645	84420636	1.96e-05	0.0479073
rs41655747	6	19628808	ENSBTAG00000009673	Solute carrier family 9 member B1	SLC9B1	6	21861338	21928497	1.97e-05	0.0479073
rs43455566	6	20357969	ENSBTAG00000009673	Solute carrier family 9 member B1	SLC9B1	6	21861338	21928497	1.97e-05	0.0479073
rs29018852	11	77205722	ENSBTAG00000015490	HCLS1 binding protein 3	HS1BP3	11	78208891	78257439	2.02e-05	0.0489388
rs110866743	11	77695156	ENSBTAG00000015490	HCLS1 binding protein 3	HS1BP3	11	78208891	78257439	2.02e-05	0.0489388
rs109470056	11	79084167	ENSBTAG00000015490	HCLS1 binding protein 3	HS1BP3	11	78208891	78257439	2.02e-05	0.0489388
rs110742604	23	28284087	ENSBTAG00000010166	Bos taurus CD99 molecule (MIC2), mRNA.	MIC2	23	27842117	27849003	2.03e-05	0.0490022
rs41580821	15	45921683	ENSBTAG00000000697	Ribosomal RNA processing 8	RRP8	15	46462641	46466203	2.09e-05	0.0498983
rs41582682	15	46420954	ENSBTAG00000000697	Ribosomal RNA processing 8	RRP8	15	46462641	46466203	2.09e-05	0.0498983
rs43042524	15	46280755	ENSBTAG00000000697	Ribosomal RNA processing 8	RRP8	15	46462641	46466203	2.09e-05	0.0498983
