# Supplementary material for: Identification of loci associated with susceptibility to bovine paratuberculosis and with the dysregulation of the MECOM, eEF1A2, and U1 spliceosomal RNA expression
Source: Sci Rep. 2021 Jan 11;11:313. doi: 10.1038/s41598-020-79619-x (PMC7801378; doi:10.1038/s41598-020-79619-x)
Supplement: Supplementary file 3 — Supplementary Table S3. [file 41598_2020_79619_MOESM3_ESM.xlsx]

## Sheet: Hoja1
Identification of loci associated with susceptibility to bovine paratuberculosis and with the dysregulation of the MECOM, eEF1A2, and U1 spliceosomal RNA expression
Maria Canive 1,2 , Nora Fernandez-Jimenez 3, Rosa Casais 4, Patricia Vázquez 1,5, José Luis Lavín 6, José Ramón Bilbao 3, Cristina Blanco-Vázquez 4, Joseba M. Garrido 1, Ramón A. Juste 1, Marta Alonso-Hearn 1
1 Department of Animal Health, NEIKER- Basque Research and Technology Alliance (BRTA), Derio, Bizkaia, Spain; 2 Doctoral Program in Immunology, Microbiology and Parasitology, Universidad del País Vasco/Euskal Herriko Unibertsitatea (UPV/EHU), Leioa, Bizkaia, Spain; 3 University of the Basque Country (UPV/EHU), Department of Genetics, Physical Anthropology and Animal Physiology, Biocruces-Bizkaia …
SNP	SNP Chr	SNP Pos	Ensembl gene ID	Gene	Abbreviation	Gene Chr	TSS	Gene End	P-value	PFDR
rs41753850	15	27007530	ENSBTAG00000019770	Apolipoprotein A4	APOA4	15	27475732	27489136	7.56413e-15	8.41296e-11
rs110547866	20	69660722	ENSBTAG00000047499	Iroquois homeobox 2	IRX2	20	70038568	70046818	5.81863e-10	6.02007e-06
rs109829540	20	69588130	ENSBTAG00000047499	Iroquois homeobox 2	IRX2	20	70038568	70046818	5.81863e-10	6.02007e-06
rs109900871	20	69690852	ENSBTAG00000047499	Iroquois homeobox 2	IRX2	20	70038568	70046818	5.81863e-10	6.02007e-06
rs109351765	13	67443474	ENSBTAG00000031188	Adipogenin	ADIG	13	67456808	67467119	1.6197e-09	1.63769e-05
rs110890689	10	78743173	ENSBTAG00000014234	Coiled-coil domain containing 196	CCDC196	10	78535568	78551038	6.63887e-09	6.42076e-05
rs29027326	10	78878993	ENSBTAG00000014234	Coiled-coil domain containing 196	CCDC196	10	78535568	78551038	6.63887e-09	6.42076e-05
rs109464338	2	133699531	ENSBTAG00000030322	Kelch domain containing 7A	KLHDC7A	2	134156462	134190663	1.23417e-08	0.000115802
rs43463290	6	41530548	ENSBTAG00000047743	Potassium voltage-gated channel interacting protein 4	KCNIP4	6	40250033	41576485	1.24942e-08	0.000115802
rs41976219	21	34944989	ENSBTAG00000040134	Cathepsin G	CTSG	21	34774233	34776915	1.39612e-08	0.000126758
rs109689213	8	64244606	ENSBTAG00000047836	Protein coding		8	64124355	64124654	1.69525e-08	0.000150839
rs109519486	13	63130337	ENSBTAG00000019752	BPI fold containing family A, member 2B	BPIFA2B	13	62645078	62655447	4.91572e-08	0.000428812
rs109372683	19	51538272	ENSBTAG00000000354	Phosphodiesterase 6G	PDE6G	19	51158511	51160605	1.12164e-07	0.000959619
rs41621303	21	20248628	ENSBTAG00000016158	Aggrecan	ACAN	21	20377694	20446373	1.49156e-07	0.00125203
rs110371499	4	71603530	ENSBTAG00000004503	Neuropeptide Y	NPY	4	71616842	71623983	2.71697e-07	0.00223842
rs111006498	23	28563533	ENSBTAG00000037381	Tripartite motif containing 40	TRIM40	23	28828979	28840652	3.11182e-07	0.00251711
rs29014822	11	2767247	ENSBTAG00000002965	Neuralized E3 ubiquitin protein ligase 3	NEURL3	11	2518213	2526093	3.36667e-07	0.00267462
rs109005243	23	13746463	ENSBTAG00000027197	Kinesin family member 6	KIF6	23	13196359	13617580	3.94264e-07	0.00307725
rs41257569	10	10325495	ENSBTAG00000008341	Arylsulfatase B	ARSB	10	9823217	10003931	4.08699e-07	0.00313491
rs41753850	15	27007530	ENSBTAG00000012398	Apolipoprotein C3	APOC3	15	27486034	27488618	4.29105e-07	0.00318417
rs43708883	28	9225917	ENSBTAG00000009696	Actinin alpha 2	ACTN2	28	9321730	9403358	4.29436e-07	0.00318417
rs110406596	11	1556094	ENSBTAG00000001952	Prominin 2	PROM2	11	2018028	2033977	4.75432e-07	0.00346743
rs41618316	7	41079124	ENSBTAG00000048315	Olfactory receptor 2C3		7	40813277	40814236	5.43489e-07	0.00383795
rs41618316	7	41079124	ENSBTAG00000048069	Olfactory receptor, family 2, subfamily C, member 3	OR2C3	7	40826843	40827799	5.43489e-07	0.00383795
rs110513892	2	135373581	ENSBTAG00000002138	Peptidyl arginine deiminase 1	PADI1	2	135349139	135393383	6.04963e-07	0.00420531
rs41605720	17	62758681	ENSBTAG00000026732	Phospholipase A2 group IB	PLA2G1B	17	62647846	62654912	6.25795e-07	0.0042183
rs41580812	17	62570507	ENSBTAG00000026732	Phospholipase A2 group IB	PLA2G1B	17	62647846	62654912	6.25795e-07	0.0042183
rs29012148	20	46941646	ENSBTAG00000018234	Cadherin 9	CDH9	20	46730846	46765482	9.75566e-07	0.00639738
rs42768959	15	67131730	ENSBTAG00000031309	Recombination activating 2	RAG2	15	67019957	67027721	9.77825e-07	0.00639738
rs41666548	8	33112255	ENSBTAG00000028923	U1 spliceosomal RNA	U1	8	33232371	33232513	1.07652e-06	0.00684188
rs109859270	8	32931536	ENSBTAG00000028923	U1 spliceosomal RNA	U1	8	33232371	33232513	1.07652e-06	0.00684188
rs109776071	9	92300111	ENSBTAG00000046726	Claudin 20	CLDN20	9	91886265	91886978	1.29517e-06	0.00811558
rs109082401	19	22749859	ENSBTAG00000011490	TLC domain containing 2	TLCD2	19	22805337	22807839	1.71353e-06	0.0105879
rs109080794	18	23878651	ENSBTAG00000001595	Metallothionein 1E	MT1E	18	24034444	24035790	2.54077e-06	0.0154843
rs110202987	8	69149489	ENSBTAG00000014361	Family with sequence similarity 160 member B2	FAM160B2	8	69401490	69417369	3.00859e-06	0.017908
rs109827864	16	55261770	ENSBTAG00000015373	Arylacetamide deacetylase like 3	AADACL3	16	54777644	54856765	3.01898e-06	0.017908
rs109502147	3	10197292	ENSBTAG00000003220	Atypical chemokine receptor 1	ACKR1	3	10525788	10528190	3.27564e-06	0.0191749
rs41819657	16	68014396	ENSBTAG00000014127	Prostaglandin-endoperoxide synthase 2	PTGS2	16	67728006	67735629	4.60022e-06	0.0261653
rs41818282	16	68212874	ENSBTAG00000014127	Prostaglandin-endoperoxide synthase 2	PTGS2	16	67728006	67735629	4.60022e-06	0.0261653
rs41963988	21	29624611	ENSBTAG00000015775	Cholinergic receptor, nicotinic, alpha 7	CHRNA7	21	29515102	29650761	4.70507e-06	0.0261653
rs42675103	21	29767101	ENSBTAG00000015775	Cholinergic receptor, nicotinic, alpha 7	CHRNA7	21	29515102	29650761	4.70507e-06	0.0261653
rs109460940	11	79713197	ENSBTAG00000008113	Odd-skipped related transcription factor 1	OSR1	11	79405644	79413111	4.77882e-06	0.0262474
rs41617836	6	19627480	ENSBTAG00000046270	Protein coding		6	19166386	19167821	5.33171e-06	0.0289269
rs41976219	21	34944989	ENSBTAG00000013055	Duodenase-1-like	LOC786126	21	34816886	34818847	5.90521e-06	0.0316524
rs43278886	1	144010687	ENSBTAG00000023393	Autoimmune regulator	AIRE	1	144284837	144298200	6.12985e-06	0.0320834
rs109390812	1	144134237	ENSBTAG00000023393	Autoimmune regulator	AIRE	1	144284837	144298200	6.12985e-06	0.0320834
rs41590041	5	31305687	ENSBTAG00000015364	Wnt family member 1	WNT1	5	30832513	30835596	6.7835e-06	0.0350918
rs43631446	10	55020216	ENSBTAG00000005848	Protogenin	PRTG	10	54636043	54780229	7.51559e-06	0.0382325
rs110321166	10	8394690	ENSBTAG00000042478	SnoRNA		10	8457395	8457528	7.56251e-06	0.0382325
rs41616835	11	93285949	ENSBTAG00000004296	MORN repeat containing 5	MORN5	11	93046923	93081450	8.82858e-06	0.0441317
rs42581502	3	100936726	ENSBTAG00000003642	Peroxiredoxin 1	PRDX1	3	100550576	100565166	1.00435e-05	0.0496469
